# Supplementary material for: Clinical Features and Management of Skull Base Fractures in the Pediatric Population: A Systematic Review
Source: Children (Basel). 2024 May 8;11(5):564. doi: 10.3390/children11050564 (PMC11119911; doi:10.3390/children11050564)
Supplement: Supplementary file 1 [file children-11-00564-s001.zip]

Archive with 1 entries (1 files):
- children-2982509-supplementary.pdf
